# Supplementary material for: Copper Binding and Redox Activity of α-Synuclein in Membrane-Like Environment
Source: Biomolecules. 2023 Feb 3;13(2):287. doi: 10.3390/biom13020287 (PMC9953312; doi:10.3390/biom13020287)
Supplement: Supplementary file 1 [file biomolecules-13-00287-s001.zip]

Archive with 1 entries (1 files):
- biomolecules-2166651-supplementary.pdf
